# Supplementary material for: Examining the Landscape of Prognostic Factors and Clinical Outcomes for Cancer Control
Source: Curr Oncol. 2021 Dec 6;28(6):5155–66. doi: 10.3390/curroncol28060432 (PMC8699872; doi:10.3390/curroncol28060432)
Supplement: Supplementary file 1 [file curroncol-28-00432-s001.zip]

Archive with 1 entries (1 files):
- curroncol-1450320-supplementary.pdf
